# Supplementary material for: Adolescent Survivors of Childhood Cancer: Biopsychosocial Challenges and the Transition from Survival to Quality of Life
Source: Children (Basel). 2025 Jul 25;12(8):980. doi: 10.3390/children12080980 (PMC12384235; doi:10.3390/children12080980)
Supplement: Supplementary file 1 [file children-12-00980-s001.zip]

Archive with 1 entries (1 files):
- children-3760539-supplementary.pdf
